# Supplementary material for: Further evaluation of differential expression of keratoconus candidate genes in human corneas
Source: PeerJ. 2020 Aug 20;8:e9793. doi: 10.7717/peerj.9793 (PMC7443321; doi:10.7717/peerj.9793)
Supplement: Supplemental Information 4 [file peerj-08-9793-s004.xls]

## Sheet: Arkusz1
Gene	Pvalue_adjusted	FC	log2FC	KC15	KC16	KC17	KC18	KC19	KC20	KR49	KR19	KR21	KR23	KR24	KR25
TGFB1	0.113652146464022	0.443800497645711	-1.17201680961788	0.338563886734234	0.940065595599715	0.350503316415332	0.313347053748002	0.561555297551213	0.407300832054549	0.690557443139574	0.645057646536925	1.89102268038977	0.713260012934535	1.08234967524113	1.53776317164065
TGFB2	0.405724701028988	0.571357569467363	-0.807534193005675	0.595405496260985	1.74748222121498	0.307489938877205	0.652301617522228	0.605113542490073	0.500674347428204	3.61403658597644	0.449152658366692	1.21442868905858	0.843003841834267	0.983009849910342	0.612144623172892
TGFB3	0.076671938404299	0.165798806224129	-2.59249447563349	0.120115979807633	0.0341769310922474	0.35828180053921	0.159044236824564	0.259864836296587	0.188918165096595	1.41830387510422	0.360773847537284	1.80354239134182	0.774229580178192	1.40363387081637	0.997116053334596
TGFBR1	0.199938575050272	0.76041460491949	-0.395141853481414	0.886620662002172	1.01845969594831	0.661152761868446	0.661916996844246	0.702087244355957	0.770066827534588	1.49975019825647	0.721825603441239	1.12874705392733	0.923204538998194	0.800915653735321	1.10679565766468
TGFBR2	0.113652146464022	0.480308326321571	-1.05796727644587	0.410449825169617	0.420043635053231	0.576454153707025	0.413782473723711	0.481389899865041	0.755381720644467	0.604414891547882	0.769473978469985	1.79039483287428	0.941877349826907	1.09324072681345	1.16630445666558
CTGF	0.113652146464022	0.0552974008727824	-4.17664451828527	0.0151364077320564	0.0429112578085922	0.246700634850255	0.0378341628470943	0.117644028688134	0.0354230766786528	0.142842777812757	1.62544341453507	2.0267479258961	0.407771636321679	3.0542821310315	1.70625507052265
COL5A2	0.128826871588177	0.183439285483669	-2.44662545430202	0.181711574389545	0.129383201525846	0.326779387350995	0.237838727642354	0.22947181803097	0.235378679964587	0.657344802168249	0.462135841495764	2.91747890043346	0.707787843786805	1.50148377878821	1.06170936182267
COL21A1	0.590726464659582	1.65514674640287	0.726959132997581	13.8192854079069	20.0928611921029	9.37365119330048	18.7256571587944	9.0752943997183	18.4039615769602	51.3969595026152	0.156251770736504	0.710518660285739	0.459120400920518	0.938618701748128	0.406673938492648
LOX	0.217870099922503	0.261069481325353	-1.9374942765087	0.119148552785344	0.252466988844787	0.54999865663908	0.228854093074056	0.556389333196048	0.448806870541702	0.248129757089342	0.859061506537642	3.95177278856213	0.900730030251088	1.18714816056887	1.11021056966559
BMP1	0.113652146464022	0.525332458954463	-0.928697367189133	0.422314266237065	0.582254674611409	0.658104635474469	0.522941772531488	0.575566909269397	0.647546434779628	0.657344802168233	0.50805463537783	1.57067956833309	1.05559436586971	1.23660855278291	1.46042562589761
ZFYVE9	0.31414201748051	1.40049719304974	0.485939091889907	1.75895944763261	2.19069537979864	1.17668015636952	1.37210309906592	1.24090174668288	1.80215390351006	2.53102581507585	0.529018063238828	1.15379657736305	0.935011202634841	0.830118319834615	0.833963157607235
WNT5A	0.710742768476248	0.904652905080793	-0.144563726083809	0.883893493281518	0.834284363454904	1.04146265737165	1.37580669167537	1.02712453320849	0.949524925719395	1.96829224726263	0.331851824477311	1.18395242589158	1.1357230811459	1.01767561740275	1.11879401748843
TEAD2	0.113652146464022	0.262175316713641	-1.93139622981243	0.301568062928633	0.0799673868841427	0.54232223334983	0.498462043105036	0.24157709125518	0.175623225749612	0.546094382790767	0.487640173049658	2.36562635625713	1.37448283383991	1.44115171624211	0.801378414395677
TEAD3	0.321839445223256	1.2557824111167	0.328586510728568	1.63674926756918	1.99653726519487	0.861048654834586	1.12181387602348	1.09239907681751	0.873068446130013	1.16675366573218	0.818374633784619	1.09619161168423	1.0180675811919	0.946604268906451	0.991373087462669
TEAD4	0.105525700127842	0.357861337550773	-1.48252740789955	0.299484980157909	0.445620926528084	0.581246577847764	0.245232521917229	0.384366779465772	0.370417001444423	0.482039147946906	0.916298072021621	1.93485066656125	0.978666274187269	1.14120308776743	1.04769749435252
ZNF469	0.076671938404299	0.0915538589153303	-3.44923549413243	0.0957039461219791	0.040053039969851	0.124975934706417	0.132560441909131	0.0908557871947735	0.111598449549755	0.739551347045485	0.862375973374355	2.10631648082839	0.805555310917733	1.25967848693518	0.733594920942585
DOCK9	0.425606847844775	1.31364969643795	0.393580611589185	1.85068012102063	1.90711109689384	1.13922724594152	1.62419203923433	1.19310599923171	1.37368913067492	2.82788258931306	0.675825279989695	0.967984301486547	0.784433047923488	0.869378037608508	0.792631507946307
HGF	0.826503410748712	0.870795372342374	-0.199594354238192	0.952637998043967	0.752623373705529	1.28342589756286	2.94513411620108	0.53095690198117	0.73543343209299	0.508152466084099	0.732042847972809	4.25256513511206	1.41258074213621	0.55095255793832	0.812252396356205
IL1RN	0.27172496068639	0.791829931457004	-0.336737492095724	1.0728057604023	0.640848639517586	0.85543030451871	0.668834986915428	0.69643255816618	1.01259379974067	0.544519475716523	1.36105203310847	0.878464295645373	1.21115951676517	1.12354316779746	1.1287470539273
SKP1	0.0770979439159729	1.63246442808147	0.707051555330914	2.02909066987514	2.043204111599	1.22052343817015	1.86930243237063	1.41176503911087	1.66728415085277	1.73207331789726	0.642083723789481	0.974341891201702	0.909093129527556	0.979986196357417	1.03586308905085
PROB1	0.27172496068639	0.628154772163438	-0.670808023792578	1.22594043895513	0.571921437602147	0.669994994408666	1.03088892043194	0.46240285873558	0.540445940959843	2.09781708270632	1.43450754436929	1.49025122121727	0.260415800204408	1.11642697553695	0.766959457579779
DNMT1	0.360409941153686	0.710043749487875	-0.494020175587408	0.865369925874541	0.807418690724735	0.774527779284795	0.595864232490394	0.798144696076333	0.86337280484679	2.35608059217423	0.847560870322846	1.07404583037043	0.649044314483595	0.790802254346837	0.90839324869616
DNMT3A	0.214127903358294	1.30367997440556	0.382589762205431	1.46888578548239	1.62983082552571	1.10042098375588	1.66600056374844	1.40255325937128	0.916827499432536	1.1672030478143	0.556603629841842	1.21958379741071	1.49456145674664	0.964635330216696	0.875425040067288
DNMT3B	0.219396173458627	0.543577448594388	-0.879442490650928	1.20464754976042	0.419558661803115	0.59129273007872	0.453322951513398	0.672968606628767	0.710518660285764	2.24795181420091	0.245185309176141	1.29858859548793	0.608618929581077	1.7194467584515	1.33509689015903
SMAD7	0.076671938404299	0.217447449068274	-2.20126131061119	0.108004749902333	0.336225255141757	0.409187316892287	0.158128209426189	0.228062318061245	0.166951388828841	0.467325608092652	0.955393301369618	1.4464335033402	0.809909903766316	1.21209266695177	1.57734692017858
TGFBI	0.113652146464022	2.48805586808318	1.31501888084698	5.21038106492005	4.79452831098926	1.85496104365866	4.29618332148171	2.56932410454854	2.77288712236033	4.63656234974244	0.529018063238823	0.64307350482667	1.48081240790716	0.843653342731063	0.50746804653993
SPARC	0.128826871588177	0.226367696417485	-2.14326000042536	0.255007416452155	0.408557519763561	0.323523955063198	0.241530582266191	0.272050134061366	0.170590724573084	0.878802641369749	0.31178233846461	2.90850498685188	0.846908361149343	1.16361283186386	1.2733341926148
EZH2	0.184023747341032	0.741651443096396	-0.431186777938406	0.774826093244577	0.845930539165671	0.372491078637994	0.673746499691373	0.717944608041579	1.15024759856004	1.26600032732671	0.845930539165667	0.955025467656533	0.747568547970118	1.02712453320853	1.27333419261477
YY1	0.751277265248795	1.0929186862735	0.128186067730889	1.25870870199447	1.34593721325749	0.892100268659044	1.27775488870014	1.04146265737168	1.44587661540155	2.3031543690885	0.536609478946236	1.05966710395898	0.937534992998793	0.951721330545726	0.855759778565048
FGF9	0.556166982509398	1.53164101112311	0.615078195329314	2.75691646773368	2.46750935707593	7.377109016849	2.40836750251854	1.73274043619036	2.02284936190264	7.87923495229432	1.80632257715342	0.788977222341783	1.18213015572917	0.41266859506554	0.182553203237197
ZEB1	0.321839445223256	0.469715758193535	-1.09014010042661	0.306013385826173	0.355601504549326	0.64543035407621	0.522438576430426	0.36559882360685	1.39313332563225	1.05336103595484	0.73288902571033	3.62169904523348	0.501156580921079	0.67908622191368	1.0509300646305
SLC4A11	0.133475711221091	2.4089810214889	1.26842302773508	1.98886374835512	1.84712023338442	6.28513809947195	2.60920647008897	1.95243940977321	3.64338076659025	1.15958703729552	2.46560970296543	0.458060832082361	0.988704368039994	2.18143544040491	0.354030226232628
WDR33	0.292948373851618	1.30680087426517	0.386039325068909	1.05194228680337	1.69316458993257	0.997500098485893	1.20140470773234	1.45033772922289	1.93596860297316	1.81678649739238	0.606980562372094	0.996348406555914	1.18760539771136	1.00212019415812	0.764747587409586
CTNNB1	0.994110913317107	1.00082044357993	0.00118316459053403	0.98187488810635	0.970597093125566	1.01415472724002	1.23565652862396	0.833321116864538	1.10466667376688	1.33664014581551	0.710518660285771	1.22712122551423	0.932135188782934	1.06211828546925	0.866703905713963
YY1AP1	0.36720641755964	1.19355065777278	0.255259799906581	1.46436761943902	1.04628637330253	1.26307862205453	1.33664014581551	1.15691091511186	1.24857092670894	1.83860441637364	0.846908361149341	1.03426874931374	1.00366497644804	0.766811800743673	0.806797085691954
ACTB	0.133475711221091	0.644242264212103	-0.634324785968693	0.886962149199338	0.821848538796759	0.575788592272086	0.61782826431197	0.461246897128932	0.768585560541287	0.432851614112446	0.957234596126608	1.28219093233049	1.12397590710045	1.11235023811228	1.50553659685267
